# Supplementary material for: Stress promotes RNA G-quadruplex folding in human cells
Source: Nat Commun. 2023 Jan 13;14:205. doi: 10.1038/s41467-023-35811-x (PMC9839774; doi:10.1038/s41467-023-35811-x)
Supplement: Supplementary file 4 — Source data [file 41467_2023_35811_MOESM4_ESM.xlsx]

## Sheet: Figure 1c BG4 fluorescence
No stress_BG4 quantification									Starvation_BG4 quantification									Ars stress_ BG4 quantification									cPDS stress_ BG4 quantification									PDS stress_ BG4 quantification
Area	Mean	Min	Max	Int density	Raw int density	CTCF	Normalized	av CTCF no stress	Area	Mean	Min	Max	Int density	Raw int density	CTCF	Normalized		Area	Mean	Min	Max	Int density	Raw int density	CTCF	Normalized		Area	Mean	Min	Max	Int density	Raw int density	CTCF	Normalized		Area	Mean	Min	Max	Int density	Raw int density	CTCF	Normalized
3658	82.508	48	141	301815	301815	152810	1.08796	140456	9654	104.167	33	255	1005625	1005625	612481	4.36066		3361	38.373	29	57	128970	128970	-16413.4	-0.116858		4286	105.065	35	255	450308	450308	322812	2.29831		5824	82.629	42	255	481230	481230	315124	2.24357
3658	66.454	39	131	243090	243090	94085	0.669853		9654	114.958	57	255	1109802	1109802	716658	5.10236		3361	46.732	31	77	157065	157065	11681.6	0.0831689		4286	98.861	40	208	423717	423717	296221	2.10899		5824	81.06	40	255	472095	472095	305989	2.17853
3599	72.214	42	115	259899	259899	113297	0.806638		5402	105.845	39	213	571777	571777	351789	2.50462		3361	139.775	48	255	469784	469784	324401	2.30962		4286	88.73	39	215	380296	380296	252800	1.79985		5824	79.969	40	217	465741	465741	299635	2.1333
4132	65.905	37	151	272320	272320	104007	0.740495		10170	93.934	53	226	955312	955312	541155	3.85284		3361	79.016	48	129	265572	265572	120189	0.855702		4286	82.946	40	255	355506	355506	228010	1.62336		5824	112.671	39	255	656195	656195	490089	3.48926
4132	77.448	42	153	320014	320014	151701	1.08006		4514	121.064	75	255	546483	546483	362658	2.582		3569	92.096	60	141	328689	328689	174308	1.24102		4286	130.65	48	255	559966	559966	432470	3.07904		4858	115.485	37	255	561026	561026	422471	3.00785
4132	75.917	44	125	313688	313688	145375	1.03502		5571	103.446	77	226	576298	576298	349428	2.48781		4788	97.868	65	146	468592	468592	261482	1.86166		4286	90.39	40	255	387411	387411	259915	1.85051		2930	116.468	37	255	341251	341251	257684	1.83463
4132	86.272	50	138	356476	356476	188163	1.33966		5680	109.722	63	210	623219	623219	391910	2.79027		5463	102.641	65	156	560727	560727	324419	2.30976		4286	93.447	42	255	400513	400513	273017	1.94379		2740	150.637	53	255	412745	412745	334597	2.38222
4132	59.966	39	111	247780	247780	79467.1	0.565779		3965	94.269	47	155	373776	373776	212308	1.51156		5232	85.109	60	120	445290	445290	218975	1.55902		4286	100.62	40	255	431256	431256	303760	2.16267		5084	118.318	44	255	601531	601531	456530	3.25034
4132	70.836	42	125	292696	292696	124383	0.885565		4802	113.588	73	184	545448	545448	349894	2.49113		4448	93.525	67	145	415997	415997	223594	1.59191		4286	88.525	40	255	379419	379419	251923	1.79361		3506	90.84	37	255	318484	318484	218489	1.55557
4132	72.384	45	120	299089	299089	130776	0.931081		6567	86.55	51	181	568374	568374	300943	2.14261		6748	82.329	50	141	555554	555554	263663	1.87719		4286	96.463	44	255	413441	413441	285945	2.03583		4171	122.155	44	255	509510	509510	390549	2.78057
3394	90.986	42	157	308806	308806	170555	1.21429		8646	111.574	61	184	964669	964669	612574	4.36132		6985	79.75	48	145	557054	557054	254911	1.81488		4286	107.681	42	255	461519	461519	334023	2.37813		2847	121.743	65	255	346602	346602	265403	1.88958
4758	72.987	44	151	347272	347272	153460	1.09258		8550	97.823	47	192	836388	836388	488203	3.47584		5531	80.906	51	149	447492	447492	208243	1.48262		4286	89.236	39	255	382465	382465	254969	1.81529		2847	121.743	65	255	346602	346602	265403	1.88958
4758	74.728	45	124	355555	355555	161743	1.15155		8016	88.425	48	157	708817	708817	382378	2.7224		7390	85.565	54	152	632324	632324	312662	2.22605		4286	113.063	47	255	484588	484588	357092	2.54238		2847	121.743	65	255	346602	346602	265403	1.88958
4758	85.259	47	181	405663	405663	211851	1.5083		6692	122.318	44	245	818553	818553	546032	3.88756		2049	85.816	72	123	175837	175837	87205.5	0.620873		4286	118.018	54	255	505824	505824	378328	2.69357		7005	110.718	63	255	775578	775578	575788	4.09942
4758	91.062	45	194	433275	433275	239463	1.70489		4930	115.037	44	255	567130	567130	366364	2.60838		5360	59.674	35	125	319853	319853	88000.8	0.626536		4286	129.654	65	255	555697	555697	428201	3.04865		2181	135.931	47	255	296466	296466	234262	1.66786
4758	90.83	53	149	432169	432169	238357	1.69702		5294	103.961	58	237	550370	550370	334780	2.38352		4929	59.165	33	112	291623	291623	78414.2	0.558282		4286	97.369	40	255	417325	417325	289829	2.06349		3284	106.622	48	238	350146	350146	256483	1.82607
4758	73.051	45	138	347579	347579	153767	1.09477		7117	105.556	40	205	751241	751241	461413	3.2851		4437	75.657	39	122	335692	335692	143765	1.02356		4286	102.57	44	248	439613	439613	312117	2.22217		7170	79.069	31	244	566922	566922	362426	2.58035
4758	73.051	45	138	347579	347579	153767	1.09477		5631	111.186	63	223	626088	626088	396775	2.8249		3759	79.067	47	146	297212	297212	134613	0.958396		4286	102.765	40	255	440450	440450	312954	2.22813		6728	79.99	35	255	538176	538176	346287	2.46544
4758	73.051	45	138	347579	347579	153767	1.09477		5631	105.967	33	205	596700	596700	367387	2.61567		3918	83.245	51	153	326155	326155	156678	1.11549		4286	88.598	42	233	379731	379731	252235	1.79583		7853	65.056	29	221	510888	510888	286913	2.04272
4758	71.549	44	119	340432	340432	146620	1.04388		5631	104.425	33	255	588016	588016	358703	2.55384		3325	79.709	54	141	265031	265031	121205	0.862937		4286	92.646	39	212	397082	397082	269586	1.91936		2551	98.726	44	233	251850	251850	179093	1.27508
4758	65.107	40	120	309780	309780	115968	0.82565		5631	114.982	53	255	647464	647464	418151	2.97709		5801	80.635	50	150	467766	467766	216838	1.54381		4286	94.368	35	244	404460	404460	276964	1.97189		8966	71.639	29	201	642312	642312	386593	2.75241
4758	64.364	39	119	306246	306246	112434	0.800489		5631	126.324	50	254	711333	711333	482020	3.43181		6068	101.111	65	156	613541	613541	351064	2.49945		4286	96.694	40	255	414430	414430	286934	2.04287		3977	83.515	37	234	332141	332141	218713	1.55716
4758	53.159	37	114	252932	252932	59119.6	0.420911		5631	126.907	73	245	714611	714611	485298	3.45515		4062	85.886	70	120	348869	348869	173163	1.23286		4286	103.122	42	255	441981	441981	314485	2.23903		4438	92.17	35	255	409051	409051	282475	2.01112
4758	63.819	39	139	303652	303652	109840	0.782021		5631	101.702	44	237	572682	572682	343369	2.44467		4783	91.859	64	145	439363	439363	232470	1.6551		4286	86.673	40	255	371482	371482	243986	1.7371		5329	113.452	44	255	604588	604588	452600	3.22235
4758	67.513	35	157	321228	321228	127416	0.907156		5631	97.747	57	215	550411	550411	321098	2.2861		7154	72.941	42	138	521820	521820	212367	1.51198		4286	88.616	50	217	379809	379809	252313	1.79638		4262	98.706	39	255	420684	420684	299127	2.12969
4758	58.925	37	101	280367	280367	86554.6	0.616239		5631	114.956	78	198	647318	647318	418005	2.97605		5202	71.219	39	120	370483	370483	145465	1.03566		4286	116.17	67	255	497906	497906	370410	2.63719		2772	104.171	45	255	288761	288761	209701	1.493
4758	56.939	35	121	270914	270914	77101.6	0.548937		5631	105.034	54	171	591444	591444	362131	2.57825		5901	59.178	37	112	349207	349207	93953.3	0.668916		4286	103.369	47	242	443040	443040	315544	2.24657		4761	99.181	37	250	472203	472203	336415	2.39516
5212	68.696	39	169	358042	358042	145736	1.03759		5631	81.415	44	153	458449	458449	229136	1.63137		3887	65.096	39	110	253030	253030	84893.9	0.604416		4286	91.872	40	212	393765	393765	266269	1.89575		5017	101.881	44	255	511139	511139	368049	2.62038
5212	67.786	39	139	353299	353299	140993	1.00382		5631	108.187	75	175	609201	609201	379888	2.70467		6356	83.874	54	131	533103	533103	258168	1.83807		4286	93.977	42	255	402786	402786	275290	1.95997		3544	91.059	40	255	322714	322714	221636	1.57797
5212	56.456	35	103	294248	294248	81942.4	0.583402		5368	98.547	77	215	529001	529001	310398	2.20993		4707	77.27	39	120	363709	363709	160103	1.13988		4286	100.868	47	255	432322	432322	304826	2.17026		3707	95.508	40	255	354047	354047	248320	1.76795
5212	62.484	37	110	325667	325667	113361	0.807094		5411	94.021	51	181	508746	508746	288392	2.05325		3584	120.245	50	255	430959	430959	275929	1.96452		4286	89.949	45	233	385520	385520	258024	1.83705		2251	122.984	45	255	276836	276836	212635	1.51389
5212	61.631	39	111	321220	321220	108914	0.775433		5340	89.604	50	181	478486	478486	261023	1.85839		6331	84.383	47	141	534231	534231	260377	1.8538		4286	101.377	42	255	434500	434500	307004	2.18577		3455	134.336	54	255	464132	464132	365592	2.60289
5212	58.83	37	99	306621	306621	94315.4	0.671493		4707	93.673	57	175	440921	440921	249236	1.77447		6783	83.893	60	120	569043	569043	275638	1.96244		4286	75.886	35	250	325247	325247	197751	1.40792		3934	102.204	42	248	402071	402071	289869	2.06377
5212	63.474	35	103	330829	330829	118523	0.843846		5667	86.186	56	188	488416	488416	257636	1.83428		4607	95.008	70	145	437704	437704	238424	1.69749		4286	87.899	35	255	376733	376733	249237	1.77448		4155	101.477	40	255	421639	421639	303134	2.15821
5212	68.138	42	133	355137	355137	142831	1.01691		4654	99.244	78	215	461881	461881	272354	1.93907		5937	114.375	61	213	679043	679043	422232	3.00615		4286	100.164	39	220	429301	429301	301805	2.14875		3481	111.002	40	220	386398	386398	287116	2.04417
2304	78.371	42	142	180567	180567	86715.9	0.617387		5326	127.575	73	250	679465	679465	462572	3.29336		3803	106.499	65	157	405017	405017	240514	1.71238		4286	86.666	39	255	371449	371449	243953	1.73686		2480	125.812	53	215	312015	312015	241283	1.71785
4240	69.072	37	124	292865	292865	120153	0.855447		5354	109.764	67	205	587677	587677	369644	2.63174		4348	83.038	57	138	361049	361049	172972	1.2315		4286	70.643	33	228	302775	302775	175279	1.24793		2477	106.026	58	255	262627	262627	191980	1.36684
2733	75.261	51	112	205689	205689	94363	0.671832		6001	118.22	69	255	709436	709436	465055	3.31103		2284	77.716	35	129	177503	177503	78706.3	0.560362		4286	86.098	47	255	369016	369016	241520	1.71954		4083	86.393	42	217	352741	352741	236290	1.6823
3729	83.873	53	125	312763	312763	160866	1.14531		7354	94.971	65	215	698418	698418	398938	2.8403		3465	95.602	58	159	331262	331262	181380	1.29136		4286	86.662	40	255	371434	371434	243938	1.73676		5607	127.908	47	255	717181	717181	557264	3.96753
4489	62.298	39	119	279656	279656	96801.1	0.68919		11256	101.062	54	207	1137554	1137554	679171	4.83547		6238	91.291	57	145	569476	569476	299645	2.13337		4286	104.946	42	255	449797	449797	322301	2.29468		5873	111.656	54	255	655758	655758	488254	3.4762
4489	86.804	48	182	389662	389662	206807	1.4724		5847	87.789	56	188	513301	513301	275191	1.95927		6238	96.63	51	174	602779	602779	332948	2.37048		4286	90.961	40	255	389858	389858	262362	1.86793		5305	102.429	42	255	543387	543387	392083	2.7915
4489	74.143	40	152	332828	332828	149973	1.06776		10096	106.116	51	212	1071349	1071349	660206	4.70044		6238	90.888	54	153	566962	566962	297131	2.11547		4286	107.701	65	240	461608	461608	334112	2.37877		4259	98.291	44	255	418621	418621	297150	2.11561
4489	77.823	47	133	349347	349347	166492	1.18537		7441	82.68	44	181	615220	615220	312197	2.22274		5324	71.612	42	139	381263	381263	150968	1.07484		4286	91.032	45	227	390162	390162	262666	1.87009		2624	70.244	40	228	184321	184321	109482	0.779474
5029	92.397	60	147	464662	464662	259811	1.84976		4737	103.745	57	226	491441	491441	298534	2.12546		7144	70.5	42	125	503653	503653	194632	1.38571		4286	117.97	51	255	505620	505620	378124	2.69212		2387	97.812	40	255	233477	233477	165397	1.17757
6070	82.742	56	128	502246	502246	254991	1.81545		5388	130.547	42	203	703386	703386	483968	3.44569		4059	74.559	40	125	302637	302637	127061	0.90463		4286	103.769	42	255	444754	444754	317258	2.25877		6453	87.884	44	255	567118	567118	383072	2.72734
5058	67.786	45	113	342861	342861	136828	0.974172		4308	135.348	79	213	583080	583080	407644	2.90228		7983	72.865	42	142	581685	581685	236372	1.68289		4286	99.209	39	255	425210	425210	297714	2.11962		5052	81.941	40	233	413967	413967	269879	1.92145
3900	67.724	42	115	264125	264125	105262	0.749432		5333	112.089	63	223	597773	597773	380595	2.70971		3919	87.603	50	252	343315	343315	173795	1.23736		4286	84.534	39	226	362314	362314	234818	1.67183		4635	87.526	40	255	405685	405685	273490	1.94716
7115	77.867	44	126	554021	554021	264199	1.881		5760	108.863	58	205	627053	627053	392486	2.79437		5207	106.264	58	255	553316	553316	328082	2.33583		4286	88.319	40	255	378535	378535	251039	1.78731		4245	93.11	35	244	395254	395254	274182	1.95208
4858	66.427	37	112	322701	322701	124815	0.888642		4294	117.177	63	255	503156	503156	328290	2.33731		6932	84.826	47	141	588013	588013	288162	2.05162		4286	87.978	35	225	377073	377073	249577	1.77691		8210	87.463	40	255	718068	718068	483911	3.44528
3736	65.432	40	101	244453	244453	92270.8	0.656936		7767	124.335	51	245	965711	965711	649412	4.62359		5196	100.424	54	252	521805	521805	297047	2.11487		5581	91.629	35	255	511380	511380	345362	2.45886		5676	107.509	65	255	610219	610219	448334	3.19198
4202	31.287	23	57	131468	131468				4202	31.287	23	57	131468	131468				1670	33.526	27	40	55989	55989	Blank			3860	29.747	25	50	114825	114825				8942	28.521	23	57	255035	55035
9466	34.07	25	57	322511	322511				9466	34.07	25	57	322511	322511				1670	33.526	27	40	55989	55989				3860	29.747	25	50	114825	114825				8942	28.521	23	57	255035	55035
5916	27.946	23	77	165326	165326				5916	27.946	23	77	165326	165326				1670	33.526	27	40	55989	55989				3860	29.747	25	50	114825	114825				8942	28.521	23	57	255035	55035
8249	27.84	21	70	229650	229650				8249	27.84	21	70	229650	229650				1113	37.692	29	48	41951	41951				3860	29.747	25	50	114825	114825				8942	28.521	23	57	255035	55035
10344	31.569	23	65	326546	326546	Blank			10344	31.569	23	65	326546	326546	Blank			1113	37.692	29	48	41951	41951				3860	29.747	25	50	114825	114825				8942	28.521	23	57	255035	55035
8750	28.031	21	54	245267	245267				8750	28.031	21	54	245267	245267				1113	37.692	29	48	41951	41951				3860	29.747	25	50	114825	114825				8942	28.521	23	57	255035	55035
5605	33.573	25	65	188174	188174				5605	33.573	25	65	188174	188174				1004	39.494	33	54	39652	39652				3860	29.747	25	50	114825	114825				8942	28.521	23	57	255035	55035
7796	37.667	29	57	293654	293654				7796	37.667	29	57	293654	293654				1004	39.494	33	54	39652	39652				3860	29.747	25	50	114825	114825				8942	28.521	23	57	255035	55035
7283	30.916	25	53	225158	225158				7283	30.916	25	53	225158	225158				1004	39.494	33	54	39652	39652				3860	29.747	25	50	114825	114825				8942	28.521	23	57	255035	55035
8238	33.171	25	53	273265	273265				8238	33.171	25	53	273265	273265				1004	39.494	33	54	39652	39652													8942	28.521	23	57	255035	55035
	Corrected Total Cell Fluorescence (CTCF) = Integrated Density – (Area of selected cell X Mean fluorescence of background readings)

## Sheet: Fig 3c-NMM fluorescence
	blank			5 µM rG4			10 µM rG4			20 µM rG4			30 µM rG4			40 µM rG4
NMM	6.36912	6.57996	6.8159	28.9681	29.121	29.0159	77.7681	77.811	77.7359	151.918	151.771	150.416	168.918	168.371	167.216	238.318	298.571	296.916
b1NMM	6.64312	6.93496	6.9089	47.9681	47.911	47.8659	55.8781	56.191	55.9459	75.0181	75.111	74.8959	151.818	151.371	150.016	156.918	156.571	153.916
b2NMM	6.40212	6.81396	6.9849	32.2681	32.551	32.3759	57.3281	57.031	56.3359	140.718	140.271	138.816	172.518	172.371	171.816	372.718	371.771	367.116

## Sheet: Fig 3d-bNMM pull down oligos
tiRNAala 100 mM K+	tiRNAala 100 mM Li+	MMP 100 mM K+	MMP 100 mM Li+	Control 100 mM K+	Control 100 mM Li+	Input (µmoles)
12.5	3.4	20.8	12.8	3.1	4.8	50
13.9	2.1	21	10	2.6	5.2	50
14	3.9	16.1	14.7	4.2	3.3	50
5'tiRNAala 100 mM K+	5'tiRNAala 100 mM Li+	MMP 100 mM K+	MMP 100 mM Li+	non-rG4 100 mM K+	non-rG4 100 mM Li+
0.25	0.068	0.416	0.256	0.062	0.096
0.278	0.042	0.42	0.2	0.052	0.104
0.28	0.078	0.322	0.294	0.084	0.066

## Sheet: Fig 3e-bNMM pull down cellular 
mRNA recovery (ng) post pull down (5 µg mRNA input for all the pull-downs)
no stress	no stress/DMS	HBSS	HBSS/DMS	Beads only+ no stress
250	71	277	149	22
198	120	282	135	26
177	63	248	155	0
Relative
no stress	no stress/ DMS	Starvation	Starvation/ DMS	Beads only/ no stress
0.05	0.0142	0.0554	0.0298	0.0044
0.0396	0.024	0.0564	0.027	0.0052
0.0354	0.0126	0.0496	0.031	0

## Sheet: Fig 3h
	no stress/ no DMS						dCT_no stress			Av(dCT) no stress
CDKN1B	23.17	23.1	23.76	23.3433	0.362537		5.29	6.11	4.25	5.21667
APH1A	28.77	27.64	29.12	28.51	0.773499		4.64	6.9	3.68	5.07333
HIRA	26.2	25.76	26.81	26.2567	0.527289		6.09	7.55	6.69	6.77667
LMNB1	21.6	21.9	20.23	21.2433	0.8903		6.04	6.22	6.31	6.19
APP	18.59	18.12	19.98	18.8967	0.967178		5.53	5.88	4.34	5.25
BACTN	32.31	33.17	31.98	32.4867	0.614356		0.21	0.15	3.14	1.16667
	no stress/ DMS
CDKN1B	28.46	29.21	28.01	28.56	0.606218
APH1A	33.41	34.54	32.8	33.5833	0.882855
HIRA	32.29	33.31	33.5	33.0333	0.650718
LMNB1	27.64	28.12	26.54	27.4333	0.810021
APP	24.12	24	24.32	24.1467	0.161658
BACTN	32.52	33.32	35.12	33.6533	1.33167
	Starvation/ no DMS						dCT_starvation			Av(dCT) starvation
CDKN1B	24.52	24.67	24.43	24.54	0.121244		1.53	2.31	2.57	2.13667
APH1A	29.67	29.12	30.18	29.6567	0.530126		0.58	2.38	2.05	1.67
HIRA	27.07	28.01	26.57	27.2167	0.731118		4.7	3.88	4.33	4.30333
LMNB1	22.64	23.9	22.23	22.9233	0.870306		3.72	3.2	4.75	3.89
APP	19.69	19.5	20.12	19.77	0.317648		2.63	4.1	1.89	2.87333
BACTN	33.63	32.8	32.67	33.0333	0.520801		0.57	2.6	1.87	1.68
	Starvation/ DMS
CDKN1B	26.05	26.98	27	26.6767	0.542801
APH1A	30.25	31.5	32.23	31.3267	1.00132
HIRA	31.77	31.89	30.9	31.52	0.540278
LMNB1	26.36	27.1	26.98	26.8133	0.397157
APP	22.32	23.6	22.01	22.6433	0.842872
BACTN	34.2	35.4	34.54	34.7133	0.618493

## Sheet: Fig 4a
APP stability
	no stress			starvation
0 min	18.25	17.95	18.01	18.61	18	18.06
5 min	18.01	18.27	18.15	18.03	18	18.2
30 min	18.22	18.33	18.13	18.27	18	18.45
2 h	19.15	19.11	19.33	18.46	18.55	18.64
4 h	20.69	20.11	20.51	18.8	18.83	18.71
8 h	25.08	25.37	25.66	23.3	21.32	22.09
HIRA stability
	no stress			starvation
0 min	23.04	22.85	23.01	22.81	22.79	22.92
5 min	23.07	23.13	22.96	22.82	22.93	22.97
30 min	22.86	23.11	23.74	22.98	23.06	22.94
2 h	25.02	24.79	25	23.71	23.66	23.54
4 h	25.7	25.74	25.93	24.47	24.43	24.47
8 h	26.83	27.17	27.71	24.63	24.74	24.79
LMNB1 stability	no stress			starvation
0 min	19.75	19.71	19.76	19.59	19.58	19.67
5 min	19.75	19.9	19.73	19.75	19.73	20
30 min	19.8	19.77	19.84	19.71	19.79	19.83
2 h	22.92	23.34	23.24	23.23	23.2	23.21
4 h	23.71	22.82	23.64	22.55	22.29	22.23
8 h	25.64	25.69	25.7	24.01	24.26	24.17
APH1A stability
	no stress			starvation
0 min	22.17	21.96	21.84	21.99	21.97	21.93
5 min	21.75	21.85	21.83	21.81	21.72	22.02
30 min	21.76	21.97	22.12	22.17	21.94	22.07
2 h	25.76	25.56	25.73	22.2	21.98	21.97
4 h	26.47	26.52	26.3	25.57	25.35	25.17
8 h	28.4	27.85	28.17	26.97	28.06	26.41

## Sheet: Fig 4b
	LMNB1				APH1A				HIRA				APP
no stress/ActD	25.64	25.69	25.7		28.4	27.85	28.17		25.7	25.74	25.93		25.08	25.37	25.66
Starvation/ActD	19.75	19.71	19.76		26.97	28.06	26.97		24.47	24.43	24.47		23.3	21.32	22.09
cPDS/ActD	20.2	20.38	20.75		22.22	21.99	22.01		24.53	24.55	24.46		19.53	20.34	18.47
BRACO19/ActD	21.28	24.85	26.42		22.24	22.38	22.33		23.96	24.44	23.97		23.3	21.32	24.09

## Sheet: Figure 4d and Sup Figure 9
	Area	Mean	Min	Max	Int density	Raw int density	CTCF	Normalized
no stress	99686	126.553	75	218	12615518	12615518	1.20284e+07	1.69586
	103209	70.134	25	166	7238413	7238413	6.63051e+06	0.934826
	127449	64.512	29	153	8221950	8221950	7.47128e+06	1.05336
	81927	70.392	29	177	5767006	5767006	5.28446e+06	0.745047
	101062	67.348	23	177	6806334	6806334	6.21108e+06	0.87569
	86673	62.841	25	186	5446603	5446603	4.9361e+06	0.695933
	82552	70.94	27	172	5856271	5856271	5.37004e+06	0.757114
	142426	63.938	29	156	9106473	9106473	8.26758e+06	1.16563
	129677	62.716	27	148	8132776	8132776	7.36898e+06	1.03894
	62524	73.231	25	172	4578709	4578709	4.21044e+06	0.593624
2h starvation	282858	146.135	64	255	41335504	41335504	3.96695e+07	5.59294
	115789	132.255	54	255	15313633	15313633	1.46316e+07	2.06289
	146436	123.524	61	218	18088410	18088410	1.72259e+07	2.42865
	157304	148.151	60	255	23304734	23304734	2.23782e+07	3.15507
	98131	147.053	63	255	41335504	41335504	4.07575e+07	5.74634
	99828	143.031	73	255	14278493	14278493	1.36905e+07	1.9302
	138374	147.448	67	255	20402921	20402921	1.95879e+07	2.76167
	117018	130.549	65	255	15276559	15276559	1.45873e+07	2.05664
	221150	144.75	56	255	32011399	32011399	3.07088e+07	4.32959
2h cPDS	178643	124.494	37	255	22240049	22240049	2.11878e+07	2.98724
	178643	118.838	33	250	21229547	21229547	2.01773e+07	2.84477
	176424	98.525	35	255	17382127	17382127	1.6343e+07	2.30417
	174474	98.241	37	255	17140547	17140547	1.61129e+07	2.27173
	177623	100.776	39	242	17900093	17900093	1.68539e+07	2.3762
	176618	109.698	40	255	19374650	19374650	1.83344e+07	2.58493
	178643	109.671	47	255	19591918	19591918	1.85397e+07	2.61388
	177767	117.149	47	255	20825166	20825166	1.97781e+07	2.78849
	178643	92.534	33	246	16530479	16530479	1.54783e+07	2.18226
	178643	115.647	35	250	20659463	20659463	1.96073e+07	2.7644
	178643	99.644	37	246	17800678	17800678	1.67485e+07	2.36134
1h cPDS	152133	118.47	42	255	18023172	18023172	1.71271e+07	2.41472
	152133	98.44	45	255	14975968	14975968	1.40799e+07	1.9851
	152133	103.499	37	255	15745655	15745655	1.48496e+07	2.09362
	152133	114.728	44	255	17453855	17453855	1.65578e+07	2.33446
	151230	106.666	50	255	16131149	16131149	1.52404e+07	2.14872
	151230	102.127	40	255	15444623	15444623	1.45539e+07	2.05193
	151230	94.961	31	255	14360946	14360946	1.34702e+07	1.89914
	151230	107.097	42	255	16196219	16196219	1.53055e+07	2.15789
	151230	106.763	50	255	16145792	16145792	1.5255e+07	2.15079
	150319	119.696	50	255	17992566	17992566	1.71072e+07	2.41192
	150454	97.088	35	255	14607309	14607309	1.37211e+07	1.93452
2h cccp	159422	106.262	44	255	16940478	16940478	1.60015e+07	2.25602
	158720	114.895	40	255	18236190	18236190	1.73013e+07	2.43929
	155278	101.029	31	255	15687554	15687554	1.4773e+07	2.08282
	158007	107.024	37	255	16910547	16910547	1.59799e+07	2.25298
	159422	109.528	40	255	17461238	17461238	1.65222e+07	2.32945
	172636	121.136	47	255	20912508	20912508	1.98957e+07	2.80506
	172636	107.794	35	255	18609132	18609132	1.75923e+07	2.48031
	171350	115.651	40	255	19816875	19816875	1.88076e+07	2.65166
	168756	112.079	39	255	18913996	18913996	1.792e+07	2.52652
	167138	102.611	31	255	17150211	17150211	1.61658e+07	2.27919
	168982	105.064	37	255	17753981	17753981	1.67587e+07	2.36278
1h cccp	158292	101.75	31	246	16106235	16106235	1.51739e+07	2.13934
	158292	108.183	29	255	17124494	17124494	1.61922e+07	2.28291
	156204	103.613	35	255	16184705	16184705	1.52647e+07	2.15214
	201729	90.023	31	244	18160322	18160322	1.69721e+07	2.39288
	200802	87.051	31	236	17480024	17480024	1.62973e+07	2.29773
	196383	87.832	31	236	17248623	17248623	1.60919e+07	2.26878
	195099	91.408	27	198	17833603	17833603	1.66845e+07	2.35232
	201729	87.966	27	213	17745286	17745286	1.65571e+07	2.33436
	201729	97.889	31	255	19747114	19747114	1.85589e+07	2.61659
	201729	91.431	39	244	18444375	18444375	1.72562e+07	2.43292
	200802	92.527	35	244	18579512	18579512	1.73968e+07	2.45275
2h 2-DG	129303	136.909	50	255	17702692	17702692	1.69411e+07	2.3885
	129303	132.596	54	255	17145028	17145028	1.63834e+07	2.30987
	127110	130.195	50	255	16549031	16549031	1.58004e+07	2.22767
	124879	125.785	45	255	15707888	15707888	1.49724e+07	2.11093
	129303	126.997	37	255	16421137	16421137	1.56595e+07	2.20781
	129303	118.353	45	255	15303387	15303387	1.45418e+07	2.05022
	129303	135.585	35	255	17531495	17531495	1.67699e+07	2.36436
	129303	109.638	33	239	14176480	14176480	1.34149e+07	1.89134
	129303	130.588	44	255	16885467	16885467	1.61239e+07	2.27328
	129303	134.401	39	255	17378474	17378474	1.66169e+07	2.34279
	129303	131.87	54	255	17051246	17051246	1.62897e+07	2.29665
1h 2-DG	200301	113.69	35	254	22772233	22772233	2.15925e+07	3.04429
	194649	107.755	35	255	20974461	20974461	1.9828e+07	2.79552
	200301	151.118	57	255	30268989	30268989	2.90892e+07	4.10124
	197426	159.502	61	255	31489748	31489748	3.03269e+07	4.27574
	188443	148.412	39	255	27967175	27967175	2.68572e+07	3.78656
	200301	148.499	45	255	29744475	29744475	2.85647e+07	4.02729
	186313	124.773	40	255	23246870	23246870	2.21495e+07	3.12282
	160106	112.456	48	255	18004877	18004877	1.70619e+07	2.40552
	160106	130.23	39	255	20850594	20850594	1.99076e+07	2.80674
	151657	103.325	35	228	15670000	15670000	1.47767e+07	2.08335
	160106	116.727	31	255	18688700	18688700	1.77457e+07	2.50194
starvation_5 min rescue	132724	98.648	48	232	13092929	13092929	1.23112e+07	1.73573
	233068	113.548	39	255	26464401	26464401	2.50916e+07	3.53763
	232949	106.61	40	255	24834780	24834780	2.34627e+07	3.30797
	233068	93.516	35	254	21795481	21795481	2.04227e+07	2.87937
	228450	94.322	39	255	21547893	21547893	2.02023e+07	2.84829
	233068	103.393	40	255	24097655	24097655	2.27249e+07	3.20395
	233068	98.972	39	255	23067103	23067103	2.16943e+07	3.05865
	233008	96.637	39	255	22517143	22517143	2.11447e+07	2.98116
	233068	108.13	40	255	25201721	25201721	2.3829e+07	3.35961
	224081	115.299	44	255	25836349	25836349	2.45165e+07	3.45654
	217303	91.336	37	244	19847540	19847540	1.85676e+07	2.61782
starvation_30 min rescue	101708	111.691	40	235	11359866	11359866	1.07608e+07	1.51715
	134006	110.07	40	255	14749987	14749987	1.39607e+07	1.9683
	134006	112.22	44	255	15038154	15038154	1.42489e+07	2.00892
	132184	111.728	54	255	14768651	14768651	1.39901e+07	1.97244
	131154	97.467	48	226	12783177	12783177	1.20107e+07	1.69337
	128438	93.899	40	215	12060192	12060192	1.13037e+07	1.59369
	134006	114.321	48	232	15319757	15319757	1.45305e+07	2.04863
	134006	105.604	31	255	14151547	14151547	1.33623e+07	1.88392
	134006	109.673	53	255	14696787	14696787	1.39075e+07	1.9608
	134006	114.835	54	255	15388567	15388567	1.45993e+07	2.05833
starvation_120 min rescue	275184	62.353	25	195	7158611	7158611	5.53778e+06	0.780763
	101708	121.353	45	255	10342591	12342591	9.74353e+06	1.37373
	98293	109.532	42	255	10766194	10766194	1.01872e+07	1.43628
	101708	113.537	47	255	11547653	11547653	1.09486e+07	1.54363
	99642	118.508	48	255	11808367	11808367	1.12215e+07	1.5821
	99642	96.266	45	244	9592143	9592143	9.00525e+06	1.26964
	101708	101.808	37	254	10354663	10354663	9.7556e+06	1.37543
	101708	113.653	42	235	8559435	8559435	7.96037e+06	1.12232
	101708	98.163	35	246	9983949	9983949	9.38489e+06	1.32316
	101708	83.866	35	185	8529860	8529860	7.9308e+06	1.11815
starvation_60 min rescue	100214	68.909	33	181	6905619	6905619	6.31536e+06	0.890393
	198268	60.084	23	164	11912784	11912784	1.0745e+07	1.51492
	123046	68.979	33	195	8487586	8487586	7.76285e+06	1.09447
	121897	53.636	19	154	6538091	6538091	5.82012e+06	0.820569
	140783	68.384	27	185	9627266	9627266	8.79805e+06	1.24042
	83781	66.252	25	181	5550649	5550649	5.05718e+06	0.713004
	125786	59.078	27	160	7431142	7431142	6.69026e+06	0.94325
	262160	53.862	25	195	14120397	14120397	1.25763e+07	1.77311
	211646	60.067	25	164	12712934	12712934	1.14663e+07	1.61662
	196755	64.709	25	181	12731771	12731771	1.15729e+07	1.63164
	Corrected Total Cell Fluorescence (CTCF) = Integrated Density – (Area of selected cell X Mean fluorescence of background readings)

## Sheet: Sup. Figure 6- NMM fluorescence
	APH1A (Li+)			APP (Li+)			CDKN1B (Li+)			HIRA (Li+)			LMNB1 (Li+)			Control RNA (Li+)			tiRNAala (Li+)			MMP (Li+)
0 µM	-0.724752	-0.579489	-0.579489	0.624466	0.517212	0.517212	-0.860565	-0.393575	-0.393575	-0.26915	-0.288495	-0.288495	-0.458369	-0.334769	-0.334769	-0.506392	-0.438097	-0.117781	-0.710939	-0.565626	-0.565626	-0.77632	-0.730916	-0.730916
1 µM	67.8106	68.82	68.82	44.1565	45.5828	45.5828	67.4146	68.2539	68.2539	74.8329	74.7018	74.7018	55.8687	57.2731	57.2731	1.21344	3.55284	1.50135	12.728	13.2804	13.2804	61.2193	62.1684	62.1684
10 µM	84.5962	84.4514	84.4514	61.0823	59.8806	59.8806	80.7468	80.4819	80.4819	79.1198	78.3984	78.3984	67.0991	66.2482	66.2482	12.8346	10.5464	2.89821	17.4211	17.5993	13.2804	90.2882	89.5535	89.5535
40 µM	92.2325	91.8214	91.8214	70.4375	68.9191	68.9191	93.9476	75.2055	75.2055	87.6013	85.8532	85.8532	77.4436	76.0607	76.0607	13.2111	12.5548	3.28356	13.2595	13.5435	13.5435	94.9996	93.883	93.883
80 µM	110.963	110.596	110.596	71.8358	82.9458	82.9458	96.9456	77.1881	87.1881	93.0786	90.3671	90.3671	77.3098	75.4635	75.4635	13.5941	13.2659	3.84464	15.6192	15.815	15.815	124.68	122.142	122.142
	APH1A (K+)			APP (K+)			CDKN1B (K+)			HIRA (K+)			LMNB1 (K+)			Control RNA (K+)			tiRNAala (K+)			MMP (K+)
0 µM	2.72826	2.91367	2.91367	2.11303	2.54039	2.54039	-0.0646701	0.0195649	0.0195649	0.0318062	0.0457125	0.0457125	-0.257039	-0.1524	-0.1524	-0.576832	-0.438097	-0.438097	-0.353456	-0.257506	-0.257506	0.0609244	-0.0509145	-0.0509145
1 µM	73.2363	73.8075	73.8075	66.3082	68.3546	68.3546	83.3314	83.2765	83.2765	66.9304	66.6904	66.6904	68.1226	69.1784	69.1784	3.33947	3.55284	3.55284	59.5874	60.699	60.699	61.5012	61.9661	61.9661
10 µM	90.8946	89.5425	89.5425	77.8623	77.3042	77.3042	102.433	101.82	101.82	92.5639	91.7408	91.7408	77.9362	77.1516	77.1516	10.2711	10.5464	10.5464	68.4446	66.7913	66.7913	92.5752	91.7296	91.7296
40 µM	115.8	112.617	112.617	77.874	76.8635	76.8635	125.459	92.245	92.245	120.034	119.448	119.448	83.0219	83.1932	83.1932	12.3531	12.5548	12.5548	76.9096	75.4724	75.4724	96.2579	95.12	95.12
80 µM	135.805	133.848	133.848	84.2049	71.0605	71.0605	121.843	120.656	120.656	119.285	116.857	116.857	80.8396	78.9779	78.9779	13.1566	13.2659	13.2659	80.4903	77.9684	77.9684	121.858	118.904	118.904

## Sheet: Sup. Figure 8
BACTN stability								rRNA18S stability
	no stress			starvation					no stress			starvation
0 min	5.32	5.3	5.33	5.25	5.3	5.15		0 min	22.2	19.8	19.14	19.87	19.92	28.55
5 min	5.55	5.23	5.34	5.1	5.05	5.2		5 min	19.42	19.74	19.37	20.79	20.14	20.22
30 min	5.21	5.3	5.22	5.2	5.21	5.3		30 min	19.03	19.71	19.06	20.52	20.35	20.22
2 h	4.44	4.7	4.5	4.7	4.42	4.35		2 h	19.66	18.82	20.03	20.55	20.62	20.56
4 h	4.2	4.1	4.12	4.18	4.15	4.1		4 h	20.81	20.77	20.51	21.01	20.97	21.05
8 h	4	3.9	3.91	3.85	3.7	3.65		8 h	21.49	21.31	21.34	21.66	21.6	24.26
		normalized							normalized
0 min	1.00063	0.996865	1.00251	0.987461	0.996865	0.968652			0.918018	1.02929	1.06479	1.02567	1.02309	0.713835
5 min	1.04389	0.983699	1.00439	0.959248	0.949843	0.978056			1.04943	1.03242	1.05214	0.980279	1.01192	1.00791
30 min	0.979937	0.996865	0.981818	0.978056	0.979937	0.996865			1.07094	1.03399	1.06925	0.993177	1.00147	1.00791
2 h	0.83511	0.884012	0.846395	0.884012	0.831348	0.818182			1.03662	1.08289	1.01747	0.991727	0.988361	0.991245
4 h	0.789969	0.77116	0.774922	0.786207	0.780564	0.77116			0.979337	0.981223	0.993662	0.970014	0.971865	0.968171
8 h	0.752351	0.733542	0.735423	0.724138	0.695925	0.68652			0.948348	0.956359	0.955014	0.940905	0.943519	0.840066
